# Supplementary material for: Selective EMC subunits act as molecular tethers of intracellular organelles exploited during viral entry
Source: Nat Commun. 2020 Feb 28;11:1127. doi: 10.1038/s41467-020-14967-w (PMC7048770; doi:10.1038/s41467-020-14967-w)
Supplement: Supplementary file 4 — Source Data [file 41467_2020_14967_MOESM4_ESM.xlsx]

## Sheet: Figure1
1A.
	set1	set2	set3
Control siRNA+ GFP-Flag	100	100	100
EMC4 siRNA+ GFP-Flag	24.63	23.3	21.7
EMC4 siRNA+ EMC4-Flag	103.07	83.6	106.2
Scrambled siRNA+ GFP-Flag	100
EMC4 siRNA+ GFP-Flag	23.21
EMC4 siRNA+ EMC4-Flag	97.62
1B.
	set1	set2	set3
Control siRNA+GFP-FLAG	100	100	100
EMC6 siRNA+GFP-FLAG	34.3	26.5	19.17
EMC6 siRNA+EMC6-FLAG	125.8	109.9	125.9
Control siRNA+GFP-FLAG	100
EMC6 siRNA+GFP-FLAG	24.8
EMC6 siRNA+EMC6-FLAG	121.9
1C.
	set1	set2	set 3
Control siRNA+ GFP-Flag	100	100	100
EMC7 siRNA+ GFP-Flag	38.32	40.8	40.37
EMC7 siRNA+ EMC7-Flag	114.4	83.33	131.1
Scrambled siRNA+ GFP-Flag	100
EMC7 siRNA+ GFP-Flag	39.83
EMC7 siRNA+ EMC7-Flag	109.61
1D.
	Scrambled siRNA	EMC4 siRNA	EMC6 siRNA	EMC7 siRNA				S	4	6	7
EMC1	100	89.5	87.3	88.4			Set1 (EMC1)	100	81.5	78.9	82.5
EMC4	100	37.65	80.82	101.7			Set2 (EMC1)	100	75.2	72	88.8
EMC6	100	108.23	10.2	105.14			Set2 (EMC1)	100	111.8	110.9	94
EMC7	100	119.8	119.8	25.9
								S	4	6	7
							Set1 (EMC4)	100	39.4	94.2	94.82
							Set2 (EMC4)	100	24.25	70	109.4
							Set2 (EMC4)	100	49.3	78.3	100.8
								S	4	6	7
							Set1 (EMC6)	100	107.1	4	77.8
							Set2 (EMC6)	100	82.8	10.8	140
							Set2 (EMC6)	100	134	15.7	97.6
								S	4	6	7
							Set1 (EMC7)	100	109.4	117.9	37.9
							Set2 (EMC7)	100	110	142	37.9
							Set2 (EMC7)	100	140	99.6	2
1E.
	Scrambled siRNA	EMC4 siRNA	EMC6 siRNA	EMC7 siRNA
EMC1	100	91.8	91.92	93.5
EMC4	100	38.9	76.6	99.02				S	4	6	7
EMC6	100	118.5	24.07	106.9			Set1 (EMC1)	100	100	85	100
EMC7	100	99	89.8	18.5			Set2 (EMC1)	100	88	72	68
							Set2 (EMC1)	100	87.5	118.8	112.5
								S	4	6	7
							Set1 (EMC4)	100	38.9	77.8	94.4
							Set2 (EMC4)	100	42.4	75.6	90.9
							Set2 (EMC4)	100	35.3	76.5	111.8
								S	4	6	7
							Set1 (EMC6)	100	93.3	93.3	73.3
							Set2 (EMC6)	100	145.5	145.5	136.4
							Set2 (EMC6)	100	116.6	116.6	111.1
								S	4	6	7
							Set1 (EMC7)	100	95.5	90.1	27.3
							Set2 (EMC7)	100	115.8	107.9	21.05
							Set2 (EMC7)	100	85.7	71.4	7.1

## Sheet: Figure2
2B.
	set1	set2	set 3
Scrambled siRNA	100	100	100
EMC4 siRNA	10.98	31.65	10.15
EMC6 siRNA	31.38	33.81	40.24
EMC7 siRNA	28.09	29.53	5.43
Scrambled siRNA	100
EMC4 siRNA	17.59
EMC6 siRNA	35.14
EMC7 siRNA	21.01
2D.
	set1	set2	set 3
Scrambled siRNA	100	100	100
EMC4 siRNA	16.04	56.96	24.26
EMC6 siRNA	79.9	94.09	69.82
EMC7 siRNA	45.43	36.09	26.27
Scrambled siRNA	100
EMC4 siRNA	32.52
EMC6 siRNA	81.27
EMC7 siRNA	35.93
2F.
	set1	set2	set 3
Scrambled siRNA	100	100	100
EMC4 siRNA	29	28.7	39
EMC6 siRNA	84	91	125
EMC7 siRNA	33	17	18
Scrambled siRNA	100
EMC4 siRNA	32
EMC6 siRNA	100
EMC7 siRNA	22.6

## Sheet: Figure3
3B.
	set1	set2	set 3
Scrambled siRNA	0.0295	0.02	0.018
EMC4 siRNA	0.094	0.071	0.053
EMC7 siRNA	0.057	0.04	0.035
EMC6 siRNA	0.028	0.016	0.019
Scrambled siRNA	0.0225
EMC4 siRNA	0.073
EMC7 siRNA	0.044
EMC6 siRNA	0.021

## Sheet: Figure5
5B.
	set1	set2	set 3
Scrambled siRNA	0.124	0.081	0.08
EMC4+EMC7 siRNA	0.054	0.038	0.041
Scrambled siRNA	0.095
EMC4+EMC7 siRNA	0.044

## Sheet: Figure6
6D.
	set1	set2	set 3
Scrambled siRNA	100	100	100
EMC4+EMC7 siRNA	58.66	37.92	62.9
Scrambled siRNA	100
EMC4+EMC7 siRNA	53.16

## Sheet: Figure7
7C.
	set1	set2	set 3
EMC7 siRNA+ GFP-Flag	41.07	43.05	18
EMC7 siRNA+ WT EMC7-Flag	125.49	133.27	92.92
EMC7 siRNA+ Δ(188-201), (218-239)EMC7-Flag	50.64	62.64	39.31
Scrambled siRNA+ GFP-Flag	100
EMC4 siRNA+ GFP-Flag	24.33
EMC4 siRNA+ Flag- WT EMC4	100.9
EMC4 siRNA+ Flag- Δ(1-50) EMC4	32.33
EMC7 siRNA+ GFP-Flag	34.04
EMC7 siRNA+ *WT EMC7-Flag	117.23
EMC7 siRNA+ *Δ(188-201), (218-239)EMC7-Flag	50.86
7D.
	set1	set2	set 3
Scrambled siRNA + GFP-FLAG	100	100	100
EMC4 siRNA + GFP-FLAG	48.08	40.99	8.6
EMC4 siRNA + FLAG- WT EMC4	146.9	114.5	88.6
EMC4 siRNA + FLAG- Δ50 EMC4	33.1	50.1	14.3
EMC7 siRNA + GFP-FLAG	29.9	12.37	14.3
EMC7 siRNA + WT EMC7-FLAG	80.86	68.47	68.6
EMC7 siRNA + ΔD1, D2 EMC7- FLAG	25.88	18.11	2.9
Scrambled siRNA + GFP-FLAG	100
EMC4 siRNA + GFP-FLAG	32.56
EMC4 siRNA + FLAG- WT EMC4	116.66
EMC4 siRNA + FLAG- Δ50 EMC4	32.5
EMC7 siRNA + GFP-FLAG	18.86
EMC7 siRNA + WT EMC7-FLAG	72.64
EMC7 siRNA + ΔD1, D2 EMC7- FLAG	15.63
7E.
	set1	set2	set 3
eGFP- WT Rab7	100	100	100
eGFP-N125I Rab7	4.7	9.8	6.8
eGFP- WT Rab7	100
eGFP-N125I Rab7	7.1

## Sheet: Figure8
8C.
	set1	set2	set 3
Scrambled siRNA	100	100	100
Syntaxin18 siRNA	16.5	22.16	9.6
Scrambled siRNA	100
Syntaxin18 siRNA	16.08
8E.
	set1	set2	set 3
Scrambled siRNA	100	100	100
Syntaxin18 siRNA	4.55	9.4	5.1
Scrambled siRNA	100
Syntaxin18 siRNA	6.35
8G.
	set1	set2	set 3
Scrambled siRNA	100	100	100
Syntaxin18 siRNA	14.25	37.62	24.14
Scrambled siRNA	100
Syntaxin siRNA	25.34

## Sheet: Supplementary Figure1
S1B.
	set1	set2	set 3
Scrambled siRNA	7.1	9.8	7.6
EMC4 siRNA	7.4	14.8	7.2
EMC7 siRNA	6.4	14.4	12.05
EMC6 siRNA	8.5	13.2	9.1
Scrambled siRNA	8.16
EMC4 siRNA	9.8
EMC7 siRNA	11.1
EMC6 siRNA	10.26

## Sheet: Supplementary Figure3
S3C.
	set1	set2	set 3
Scrambled siRNA	100	100	100
Protrudin siRNA	86.65	106.12	85.4
EMC4 siRNA	28.56	11.3	17.9
Scrambled siRNA	100
Protrudin siRNA	92.72
EMC4 siRNA	19.25

## Sheet: Supplementary Figure5
S5C.
	set1	set2	set 3
Scrambled siRNA	100	100	100
VAPA+VAPB siRNA	20.5	9.5	18.87
Scrambled siRNA	100
VAPA+VAPB siRNA	16.29

[truncated: 1 more sheets: Supplementary Figure7]
